# Supplementary material for: MYCN and PRC1 cooperatively repress docosahexaenoic acid synthesis in neuroblastoma via ELOVL2
Source: J Exp Clin Cancer Res. 2019 Dec 19;38:498. doi: 10.1186/s13046-019-1492-5 (PMC6923955; doi:10.1186/s13046-019-1492-5)
Supplement: Supplementary file 7 — Additional file 7: Table S1. Patient information of tissue chip. [file 13046_2019_1492_MOESM7_ESM.xlsx]

## Sheet: NB642a
Pos.	Positive rate（0,1,2,3）	No.	Age	Sex	Organ	Pathology diagnosis	INSS	Tissue ID.
A1	0	1	3	F	Retroperitoneum	Neuroblastoma	II	Malignant
A2	0	2	3	F	Retroperitoneum	Neuroblastoma	II	Malignant
A3	1	3	8	F	Retroperitoneum	Neuroblastoma	I	Malignant
A4	1	4	8	F	Retroperitoneum	Neuroblastoma	I	Malignant
A5	1	5	1	F	Retroperitoneum	Neuroblastoma	III	Malignant
A6	1	6	1	F	Retroperitoneum	Neuroblastoma	III	Malignant
A7	0	7	18	M	Retroperitoneum	Neuroblastoma	III	Malignant
A8	0	8	18	M	Retroperitoneum	Neuroblastoma	III	Malignant
A9	1	9	27	M	Retroperitoneum	Neuroblastoma	II	Malignant
A10	1	10	27	M	Retroperitoneum	Neuroblastoma	II	Malignant
B1	1	11	7	M	Retroperitoneum	Neuroblastoma	I	Malignant
B2	1	12	7	M	Retroperitoneum	Neuroblastoma	I	Malignant
B3	0	13	4	F	Retroperitoneum	Neuroblastoma	III	Malignant
B4	0	14	4	F	Retroperitoneum	Neuroblastoma	III	Malignant
B5	0	15	6	M	Retroperitoneum	Neuroblastoma	III	Malignant
B6	0	16	6	M	Retroperitoneum	Neuroblastoma	III	Malignant
B7	2	17	26	F	Retroperitoneum	Neuroblastoma	I	Malignant
B8	2	18	26	F	Retroperitoneum	Neuroblastoma	I	Malignant
B9	0	19	3	F	Retroperitoneum	Neuroblastoma	III	Malignant
B10	0	20	3	F	Retroperitoneum	Neuroblastoma	III	Malignant
C1	1	21	4	F	Retroperitoneum	Neuroblastoma	II	Malignant
C2	1	22	4	F	Retroperitoneum	Neuroblastoma	II	Malignant
C3	2	23	1	F	Retroperitoneum	Neuroblastoma	II	Malignant
C4	2	24	1	F	Retroperitoneum	Neuroblastoma	II	Malignant
C5	0	25	84	M	Retroperitoneum	Neuroblastoma	III	Malignant
C6	0	26	84	M	Retroperitoneum	Neuroblastoma	III	Malignant
C7	1	27	2	F	Retroperitoneum	Neuroblastoma	III	Malignant
C8	1	28	2	F	Retroperitoneum	Neuroblastoma	III	Malignant
C9	3	29	5	M	Retroperitoneum	Neuroblastoma	I	Malignant
C10	3	30	5	M	Retroperitoneum	Neuroblastoma	I	Malignant
D1	0	31	4	F	Retroperitoneum	Neuroblastoma	III	Malignant
D2	0	32	4	F	Retroperitoneum	Neuroblastoma	III	Malignant
D3	1	33	8 Mon.	M	Retroperitoneum	Neuroblastoma	II	Malignant
D4	1	34	8 Mon.	M	Retroperitoneum	Neuroblastoma	II	Malignant
D5	2	35	1	M	Retroperitoneum	Neuroblastoma	III	Malignant
D6	2	36	1	M	Retroperitoneum	Neuroblastoma	III	Malignant
D7	1	37	4	M	Retroperitoneum	Neuroblastoma	I	Malignant
D8	1	38	4	M	Retroperitoneum	Neuroblastoma	I	Malignant
D9	ND	39	1	F	Mediastinum	Neuroblastoma	II	Malignant
D10	ND	40	1	F	Mediastinum	Neuroblastoma	II	Malignant
E1	0	41	2	F	Mediastinum	Neuroblastoma	I	Malignant
E2	0	42	2	F	Mediastinum	Neuroblastoma	I	Malignant
E3	1	43	51	M	Mediastinum	Neuroblastoma	I	Malignant
E4	1	44	51	M	Mediastinum	Neuroblastoma	I	Malignant
E5	2	45	25	F	Pelvic cavity	Neuroblastoma	III	Malignant
E6	2	46	25	F	Pelvic cavity	Neuroblastoma	III	Malignant
E7	1	47	6	M	Adrenal gland	Neuroblastoma	III	Malignant
E8	1	48	6	M	Adrenal gland	Neuroblastoma	III	Malignant
E9	0	49	20	M	Adrenal gland	Neuroblastoma	III	Malignant
E10	0	50	20	M	Adrenal gland	Neuroblastoma	III	Malignant
F1	1	51	6	M	Adrenal gland	Neuroblastoma with calcification (poorly differentiated type)	I	Malignant
F2	1	52	6	M	Adrenal gland	Neuroblastoma with calcification (poorly differentiated type)	I	Malignant
F3	2	53	5	F	Adrenal gland	Neuroblastoma (poorly differentiated type)	I	Malignant
F4	2	54	5	F	Adrenal gland	Neuroblastoma (poorly differentiated type)	I	Malignant
F5	3	55	30	M	Nerve	Peripheral nerve tissue	N	Normal
F6	3	56	30	M	Nerve	Peripheral nerve tissue	N	Normal
F7	3	57	31	M	Nerve	Peripheral nerve tissue	N	Normal
F8	3	58	31	M	Nerve	Peripheral nerve tissue	N	Normal
F9	3	59	33	M	Nerve	Peripheral nerve tissue	N	Normal
F10	3	60	33	M	Nerve	Peripheral nerve tissue	N	Normal
G1	2	61	25	M	Nerve	Peripheral nerve tissue	N	Normal
G2	2	62	25	M	Nerve	Peripheral nerve tissue	N	Normal
G3	3	63	32	M	Nerve	Peripheral nerve tissue	N	Normal
G4	3	64	32	M	Nerve	Peripheral nerve tissue	N	Normal
